# Supplementary material for: Targeting Colorectal Cancer Stem Cells Through Inhibition of the Fibroblast Growth Factor Receptor 4 Pathway with a Novel Antibody
Source: Cancers (Basel). 2026 Jan 28;18(3):418. doi: 10.3390/cancers18030418 (PMC12896886; doi:10.3390/cancers18030418)
Supplement: Supplementary file 1 [file cancers-18-00418-s001.zip]

Archive with 5 entries (5 files):
- File S1 uncropped gels_cancers-4061516.pdf
- Suppl Figures_cancer-4061516.pdf
- Table S1 Bionformatic ID of CSC-enriched genes_cancers-4061516.pdf
- Table S2_cancers-4061516.pdf
- Table S3 Differential expression of the top 21 candidate genes in CSC vs other cells_cancers-4061516.pdf
